# Supplementary material for: Breath biopsy biomarkers: cell-free nucleic acids in exhaled breath condensate
Source: Front Med (Lausanne). 2025 Oct 24;12:1693114. doi: 10.3389/fmed.2025.1693114 (PMC12593479; doi:10.3389/fmed.2025.1693114)
Supplement: Supplementary file 1 [file Table_1.xlsx]

## Sheet: Lung disorders
Link	Reference	Study design		Prior to EBC collection	EBC collection						Post-EBC collection	EBC storage	NAs extraction				Concentration measurement	NAs concentration	Biomarker	Detection method	Genetic/epigenetic alterations
		Patients	Controls		Valve	Device	Time	Temperature	Cooling system	Volume			EBC Input	Kit/chemistry	Elution volume	Elution medium
https://www.sciencedirect.com/science/article/pii/S016950020300446X?via%3Dihub	(Gessner et al. 2004)	18 NSCLC (stage II-2, stage III-5,stage IV-11) (adenocarcinoma-8, squamous cell car.-10) (18 smokers)	18 Healthy (14-non-smokers, 4-ex-smokers)	NA	NA	EcoScreen	20 min	-20°C*	dry ice in ethanol*	NA	NA	-	400 μL	phe-nol/chloroform method	40 μL	H2O	NA	very low	DNA	PCR, Nested PCR, sequencing	β-actin gene, TP53 mutations
https://www.atsjournals.org/doi/10.1164/rccm.200503-439OC?url_ver=Z39.88-2003&rfr_id=ori:rid:crossref.org&rfr_dat=cr_pub%20%200pubmed	(Carpagnano et al. 2005)	30 NSCLC (stage I-8, stage II-6, stage III-7, stage IV-9) (27-smokres, 3-ex-smokers)	20 Healthy controls (10-smokers)	NA	two-way non-rebreathing valve	EcoScreen	20 min	-20°C	Ice	at least 1 mL	placed in 1.5-mL tubes and stored, EBC-10 NSCLC aliquot centrifuged and analyzed for variability	-70°C	blood and body fluid protocol	QIAamp DNA Mini Kit (Qiagen)	100 μL	sterile bidistilled water	NA	mean 20 ng/μL	DNA	PCR	3p Microsatellite Alterations
https://www.atsjournals.org/doi/10.1164/rccm.200707-1136OC?url_ver=Z39.88-2003&rfr_id=ori:rid:crossref.org&rfr_dat=cr_pub%20%200pubmed	(Carpagnano et al. 2008)	41 NSCLC (squamous cell carcin. 19, adenocarcinoma- 22)(17-Smokers , 19- ex-smokers and 5-Non-smokers)(stage I-21, stage II-7, stage III-12, stage IV-1)	18 Controls (lung diseases other than cancer); (Smokers , ex-smokers and Non-smokers)	They put on the nose clip.	two-way non-rebreathing valve	EcoScreen	20 min	-20°C	Ice	at least 1 mL	NA	-70°C	blood and body fluid protocol	QIAamp DNA Mini Kit (Qiagen)	100 μL	sterile bidistilled water	NA	NA	DNA	PCR	3p Microsatellite signature
https://respiratory-research.biomedcentral.com/articles/10.1186/1465-9921-10-86	(Han et al. 2009)	17 (NSCLC and SCLC) (5-Smokers, 11-ex-smokers and 1-Non-smokers) (6- adenocarcinoma, 3-squamous cell carc., 5-NSCL, 3-small cell carcinoma )	37 Controls (19-Smokers, 10-ex-smokers and 8-Non-smokers)	NA	one way breathing valve	RTube™	10–15 min	-80°C	Aluminum sleeve	approx. 1 mL	NA	-20°C	800 μL	DNA Blood Mini Kit (Qiagen)	55 μL	buffer AE (Qiagen)	The presence of genomic DNA was confirmed by PCR using 5 μl of sample.	NA	DNA	Bisulfite treatment, Multiplex PCR, tBGS, qMSP/MSP, electrophoresis	Gene promoter methylation (DAPK, RASSF1A, PAX5β)
https://www.sciencedirect.com/science/article/pii/S0169500210000632?via%3Dihub	(Carpagnano et al. 2010)	34 NSCLC (stage I-9, stage II-8,stage III-9, stage IV-8)	33 (14 Smokers and 19 Non-smokers)	NA	NA	NA	NA	NA	NA	NA	NA	NA	NA	QIAamp DNA Mini Kit (Qiagen)	NA	NA	NA	mean 20 ng/μL	DNA	Fluorescent PCR	MA at chromosome 19q (ERCC-1, ERCC-2)
https://www.ncbi.nlm.nih.gov/pmc/articles/PMC3208494/	(Carpagnano et al. 2011)	73 NSCLC and 16 SCLC (stage I- 18, stage II-15, stage III-28, stage IV-21)(67-smokers, 17-ex-smokers, 5- non-smokers)	68 Controls (51-smokers, 8-ex-smokers, 9-non-smokers)	NA	NA	EcoScreen	NA	-20°C	Ice	1 mL	NA	-70°C	NA	QIAsymphony (Qiagen) - manufacturer´s instructions	NA	NA	spectrophotometrically (1 EBC sample)	low concentration of viral DNA	DNA	PCR,multiplex PCR, pyrosequencing, Infiniti HPV-QUAD assay	HPV DNA
https://www.sciencedirect.com/science/article/pii/S0169500211003151?via%3Dihub	(Zhang et al. 2011)	1 squamous cell carcinoma	1 patient with wild-type EGFR	NA	one way breathing valve	RTube™	15 min	The commercial collecting device was used according to the manufacturer’s instructions.	Aluminum sleeve	NA	NA	-80°C	NA	NA	NA	NA	NA	NA	DNA	PCR, electrophoresis	EGFR mutation, exon 19
https://sci-hub.se/10.1089/rej.2011.1260	(Carpagnano et al. 2012)	40 MPE and 20 BPE	NA	NA	NA	EcoScreen	NA	-20°C	Ice	1 mL	NA	-70°C	200 μL (according to blood and body-fluid protocol)	QIAamp DNA Mini Kit (Qiagen)	100 μL	sterile bidistilled water	NA	NA	DNA	Fluorecent PCR	MAs using specific polymorphic microsatellite markers on chromosomes 3p, 12p, 5q, and 17p, genetic alterations for specific microsatellite markers
https://www.sciencedirect.com/science/article/pii/S0954611112002338?via%3Dihub	(Kordiak et al. 2012)	57 (46 NSCLC and 11 Benign lesions)(stage I-23, stage II-14, stage III-8)	52 Healthy controls	wore a noseclip, rinsed the mounth with distilled water 100ml just before and after 7min and 14min of collection	NA	EcoScreen-1	25 min (3x-3days before, 7 and 30 days after surgery)	-20°C	NA	3-4 mL (3x)	Each EBC specimens were also tested for amylase levels (marker of salivary contamination)	frozen	NA	guanidium thiocyanate method	NA	low TE buffer	NA	25 ng/μL	DNA	Mutant-enriched PCR, sequencing	KRAS mutations
https://www.sciencedirect.com/science/article/pii/S0954611113000565?via%3Dihub	(Yang Ai et al. 2013)	9 NSCLC (stage I-1, stage II-0, stage III-1, stage IV-7)	16 (10 Smokers and 6 Non-smokers)	refrained from smoking, eating or drinking 2 h prior to EBC collection	unidirectional valve	Custom-made glass condenser	20 min	4°C	Ice	average 1000 μL (EBC was collected and aliquoted and deaerated with argon degassing at 0.4L/min for 1 min)	(minimum volume 400 μL; average 1000 μL) EBC was Concentrated to 200 μL using a SpeedVac SC110A	-80°C	200 μL	QIAamp DNA Mini Kit (Qiagen)	55 μL	pre-heated buffer AE	NA	NA	DNA	PCR, PCR purification (PCR purification kit) and capillary sequencing	mtDNA mutations, D-loop mutation
https://sci-hub.se/10.3109/1354750X.2013.845610	(Mozzoni et al. 2013)	54 NSCLC (stage I-28, stage II-III-13, ND-13	46 Non-cancerous patients as controls	without a nose clip, the mounth was rinsed with water (Goldoni et al. 2005)	one-way valve (Goldoni et al. 2005)	TURBO-DECCS system	15 min	-5°C	Peltier-type electrical cooling system (Goldoni et al.,2005**)	NA	NA	-80°C	according to the manufacturer’s protocol - liquid samples	mirVana PARIS Isolation kit, mirVana miRNA isolation kit (Life technologies) (extracted RNA was digested with DNase I)	according to the manufacturer’s protocol (100 μL)	according to the manufacturer’s protocol (preheated (95°C) Elution Solution or nuclease-free water)	NanoDrop spectrophotometer	NA	miRNA	TaqMan MicroRNA RT kit, TaqMan PreAmp Master Mix, qPCR	miRNA-21 and miRNA-486
https://www.sciencedirect.com/science/article/pii/S0091674913004260?via%3Dihub	(Pinkerton et al. 2013)	10 COPD, 11 asthma	12 heathy controls	NA	NA	EcoScreen	20 min	NA	NA	healthy g.- 2.5+/-0.98 mL, asthma patients -2.5 +/-0.89mL, COPD -2.9 +/-1.4mL	500 μL condensate was mixed with DNase to digest DNA before RNA isolation	NA	500 μL	TRIzol reagent (Life Technologies)	15 μL	water	RNA absorbance, quantitative PCR - RNA copy number / mL EBC	healthy 139.5 μg/mL +/-108.4, asthma 121.4μg/mL +/-157.2, COPD 137.7μg/mL +/-94.1	RNA, miRNA	miScript System, qPCR, electrophoresis, Sanger sequencing	miRNAs (miR-1248, Let-7a, miR-155, miR-21, miR-328, miR-133a)
https://www.sciencedirect.com/science/article/pii/S0169500213004339?via%3Dihub	(Xiao et al. 2014)	30 NSCLC (20-smokers, 10-non-smokers)(squamous carcinoma-9, adenocarcinoma-21	30 Healthy controls	without pollution of saliva and sputum	inhale check valve, exhale check valve	EcoScreen	15-20 min	-20 °C	NA	2-4 mL	NA	-70°C	1.6 mL	QIAamp DNA Mini Kit (Qiagen)	50 μL	buffer AE (Qiagen)	copy concentration	-	DNA	bisulfite treatment, F-qMSP	CDKN2A methylation (methylation of P16)
https://www.ncbi.nlm.nih.gov/pmc/articles/PMC4533683/	(Chen et al. 2015)	58 NSCLC (32-smokers, 26-non-smokers)(squamous carcinoma-32,adenocarcinoma-26)(stage I-18, stage II-24, stageIII/IV-16)	30 Healthy controls	collector pre-cooled for 20min; subjects were instructed to clean their mounth, wear nose-clip	NA	HAAK EK20 EcoScreen	20 min	NA	NA	1-3 mL	NA	-80°C	NA	QIAamp Circulating Nucleid Acid Kit (Qiagen)	NA	NA	NA	NA	DNA	PCR, electrophoresis, sequencing	mutational status of exons 1 and 2 of the p16 tumor suppressor gene
https://www.ncbi.nlm.nih.gov/pmc/articles/PMC5167131/	(Mehta et al. 2016)	The training set of EBCs- 48 LC patients ( NSCLC (24 ADC, 10 SQCC, 1 ASCC, 1 LCC and 6 NS) and 6 SCLC). The validation set of EBCs -60 LC patients (NSCLC (13 ADC, 9 SQCC, 0 ASCC, 0 LCC and 35 NS) and 3 SCLC).	The training set of EBCs -65 controls (22 healthy donors, 33 IPF, 10 COPD). The validation set of EBCs - 78 controls (30 healthy donors, 36 IPF, 12 COPD).	advised refrain from eating, drinks (except water) for 2 h before collection, rinsed the mouth with freshwater, during colletion used nose clamp	NA	RTube™	10 min (if discomfort and/or inability then minimum 5 min)	NA	The cooling sleeve	NA	The EBC was stored in microcentrifuge tubes that were treated with RNaseZap (Life technologies) and autoclaved twice. Snap freezing immediately using liquid nitrogen/dry ice and stored in 500 uL aliquots.	−80°C	500 μL (optimal volume) and 200 µL (minimum volume)	RNeasy Micro Kit (Qiagen)	12µL	Rnase free water	UV-Vis spectrometer (NanoDrop 2000, Thermo Scientific)	573 ± 48ng	RNA, mRNA, exosomes	qRT-PCR	isoform-specific expression analysis of GATA6 and NKX2-1
https://sci-hub.se/10.1088/1752-7155/10/2/026005	(Carpagnano et al. 2016)	13 COPD patients( 2 smokers, 11 ex smokers), 14 asthmatics (14 never smokers), 23 ACOS (2 smokers, 9 ex smokers, 12 never smokers) but only 8 COPDs, 9 asthmatics, 7 ACOS according to Spanish guidelines, 10 ACOS according to GINA guidelines underwent EBC collection	12 healthy controls	NA	NA	EcoScreen	NA	-20°C	NA	1 mL	NA	-70°C	NA	Microcon-30 kDa Centrifugal Filter Unit with Ultracel-30 membrane (Merk Millipore)	NA	NA	NA	NA	MtDNA/nDNA	Real Time PCR	mitochondrial DNA alteration, mitochondrial versus nuclear genome ratio (Human mitochondrial genome NC_012920 and Human β2M accession number M17987)
https://www.ncbi.nlm.nih.gov/pmc/articles/PMC5392316/	(Youssef et al. 2017)	20 healthy individuals	0 controls	NA	NA	EcoScreen	15 min	NA	NA	1.5-4.0 mL (mean 3.1 mL)	NA	-70°C	1.5-4.0 mL (avarage 3.1 mL)	QIAamp Circulating Nucleic Acid Kit (Qiagen)	35 μL	elution buffer	Qubit® 2.0 Fluorometer (Life Technologies)	75.5 ng (avarage 74.6 ng)	DNA	NGS (Ion Torrent)	504 mutational hotspots and targeted regions in 22 genes (AKT1, ALK, BRAF, CTNNB1, DDR2, EGFR, ERBB2, ERBB4, FBXW7, FGFR1, FGFR2, FGFR3, KRAS, MAP2K1, MET, NOTCH1, NRAS, PIK3CA, PTEN, SMAD4, STK11, TP53) - (detected ***)
https://sci-hub.se/10.1088/1752-7163/ab17ff	(Koc et al. 2019)	70 healthy individuals	15 ambient air and 10 filtered dry air samples	refrained from smoking, eating, or drinking for at least 8 hours before EBC collection, rinsed their mouths with water before sample collection, inhaled moistened dried air during the EBC collection step, then the subjects breathed pure air via a nasal mask for 5 min, then exhaled the air into a mouthpiece of the device	NA	custom made device	15 min	-20°C	cryostat	approximately 1-1.5 mL EBC but the total volume of EBC containing solution in the tube was 3.5-4 mL	The EBC sample was centrifuged at 1,100× g to the supernatant (2 mL)	-80°C	NA	COBAS® cfDNA Sample Preparation Kit (Roche)	NA	NA	Qubit 4 fluorometer (Thermo, USA)	0.15 – 0.8 ng/µL	DNA	RT-PCR	NGF (Chromosome 1), MYBPC3 (Chromosome 11), TP53 (Chromosome 17), NAGK (Chromosome 2)
https://link.springer.com/article/10.1007/s00432-018-2779-1	(Kordiak et al. 2019)	51 NSCLC but small subgroup of EBC donors 19 NSCLC	NA	rinsed mouth with distilled water (100 ml) just before and after 7 and 14 min of collection and used nose clamp	NA	EcoScreen-1	25 min	-20°C	NA	3–4 mL	NA	frozen	3 mL	ReliaPrep™ FFPE gDNA Miniprep System (Promega Corp. Madison, WI, USA)	NA	TE buffer	NA	25 ng/µL ****	DNA	mutant-enriched PCR (MEPCR), pyrosequencing	point mutations at codon 12 of KRAS oncogene
https://sci-hub.se/10.1080/15257770.2019.1677910	(Kazeminasab et al. 2020)	10 healthy individuals (5 male / 5 female)	Procedure I. was at the same time control group.	NA	NA	lab-made sampling device	15-20 min	room temperature	NA	1 mL	Procedure II : 1/10X volume 3 M sodium acetate, pH 5.2 was added to initial volume (1 mL) of EBC sample. Then, 2.5-3.0X volume of 95% ethanol was added and incubated over night at room temperature, supernatant was discarded after centrifugation, then the DNA pellet was rinsed with 70% ethanol and centrifuged again for 15 minutes at room temperature. The supernatant was discarded, the pellet was d…	Procedure I -80°C, Procedure II -80°C, Procedure III -80°C, Procedure IV -80°C, Procedure V -80°C, Procedure VI -80°C	300 μL	QIAamp Circulating Nucleic Acid Kit (Qiagen)	NA	NA	NanoDrop 2000/2000c Spectrophotometer (Thermo Scientific)	15.4 ± 3.6 ng/μL 29.3 ± 5.7 ng/μL	DNA	PCR, electrophoresis	The human beta-actin gene
https://www.spandidos-publications.com/10.3892/ol.2020.12256	(Nishii et al. 2020)	21 EBC samples from 12 NSCLC patients (10 never smokers, 2 former)	3 healthy individuals (never smokers)	NA	one way breathing valve	RTube™	recommend 5-7 min	NA	The cooling sleeve (solid aluminum)	1–2 mL	1 mL aliquots	-80°C	NA	QIAamp DNA Mini kit (Qiagen GmbH)	NA	NA	NanoDrop spectrometer (Thermo Fisher Scientific, Inc.)	NA	DNA	ddPCR	EGFR mutations (primer and probe: EGFR p.L858R c.2573T>G, EGFR Exon 19 Deletions, EGFR p.T790M)
https://journals.sagepub.com/doi/10.1177/1533033820947490	(Xie et al. 2020)	62 NSCLC (45 ACC, 17 SCC, Lymph node metastasis (28 yes, 34 no), TNM stage (33 I-II, 29 III-IV), 27 smokers, 35 non smokers)	60 healthy individuals (35 smokers, 25 non smokers)	NA	NA	EcoScreen	15 min	-20°C	NA	NA	NA	-70°C	NA	miRNA extraction kit (Tiangen DP503, China)	NA	NA	NA	NA	RNA	qRT-PCR, ELISA	miR-186 and IL-1β
https://www.mdpi.com/2075-4426/11/2/111	(Pérez-Sánchez et al. 2021)	21 patients diagnosed with lung cancer (11 AD, 10 SCC, 13 smokers, 8 no smokers, Stage I-1 / II-3/ III-6 / IV-11)	21 healthy donors (17 smokers, 4 no smokers)	used nose clip	different valves that allowed the segregation of inhaled air from exhaled air	EcoScreen 2	15 min	NA	NA	NA	NA	-80°C	200 μL	miRNeasy Serum/Plasma Kit (Qiagen	14 μL	RNase-free water	NanoDrop ND-1000 (Nanodrop Technologies LLC)	NA	miRNA	GeneChipR miRNA 4.0 Array using Affymetrix technology (Affymetrix)	multiple mRNA targets (The platform contained 30424 probe sets designed to detect all mature human miRNA sequences (2578) included in miRBase Release 20. Of these, 128 miRNAs, 9 miRNAs were significantly upregulated (miR-6865-5p, miR-4707-5p, miR-451a, miR-1469, miR-4507, miR-6780a-5p, miR-668-5p, miR-6794-5p and miR-7855-5p) while 3 were downregulated (miR-3921, miR-320a, miR-6777-5p) in breath …
https://www.mdpi.com/2072-6643/14/6/1147	(Mendes et al. 2022)	52 Asthmatic children	98 Non-asthmatic children	24-h-recall questionnaire	NA	portable Turbo DECCS	10-15 min	NA	NA	at least 600 μL	sterile tubes	-80°C	NA	UniSp6 RNA from Exiqon (Qiagen), Tri Reagent LS (Sigma-Aldrich)	NA	NA	Bioanalyzer (Agilent Technologies)	NA	miRNA	RT-qPCR	miR-133a-3p level, selection of eleven miRNAs: let7a-5p, miR21-5p, miR126-3p, miR133a-3p, miR145-5p, miR146a-5p, miR155-5p, miR221-3p, miR328-3p, miR-1248 and miR-423-3p
https://www.sciencedirect.com/science/article/pii/S0169500222004299?via%3Dihub	(Ryan et al. 2022)	150 pacients but 125 pacient has histological diagnosis of lung cancer and povided EBC samples (53 LUAD, 44 LUSC, 21 SCLC, 6 NSCLC-NOS, 1 lung carcinoid)	NA	NA	one way breathing valve	RTube™	10 min	NA	The cooling sleeve (aluminum)	2 mL	frozen in cryovials	-80°C	1mL (if possible)	QIAamp Circulating Nucleic Acid Kit (Qiagen)	NA	NA	NanoDrop Spectrophotometer (Thermo Fisher Scientific)	NA	DNA	UltraSEEK™ Lung Panel on the MassARRAY® System	74 hot-spot mutations in EGFR, KRAS, BRAF, ERBB2 and PIK3CA
https://www.nature.com/articles/s41598-023-33698-8	(Shi et al. 2023)	166 NSCLC	185 controls without lung cancer, included 4 healthy volunteers from whom EBC was collected at three different timepoints (0, 24, and 96 h)	collection occurred immediately prior to the planned bronchoscopy/thoracic surgery, used noseclips	one way breathing valve	RTube™	10–15 min	NA	Exhalation cooling chamber, cooling sleeve (aluminum)	minimum of 100 ul EBC, over 50% of individuals collected > 500uL EBC	NA	NA	100–400 uL	ethanol precipitation and then purified by Trizol (Invitrogen)	15 μL	RNase-free water	NA	NA	miRNA	URT-PCR, Taqman qPCR, RT-qPCR	selected candidate 25-microRNA panel (including housekeeper)
https://obgyn.onlinelibrary.wiley.com/doi/10.1002/pd.6277	(Tıplamaz et al. 2023)	20 participants' samples (pregnant women)	NA	refrain from eating and drinking (except water) 1 hour before EBC collection, rinsed their mouths with sterile water befor before EBC collection	NA	EcoScreen	10 min	NA	NA	1-3 mL	the samples were stored immediately at −21°C in 500 μL aliquots	−80°C	400 μL	DSP Virus Kit (Qiagen)	40 μL	elution buffer	NA	NA	DNA/cffDNA	qPCR, ddPCR (amplification were performed by female staff only)	DYS14 gene (Y chromosome sequences)
https://www.frontiersin.org/articles/10.3389/fgene.2023.1200262/full	(Tetik Vardarlı et al. 2023)	40 patients with advanced primary LA	20 healthy controls	inhaled moistened dried air before sampling step for 5 min and then pure air ventilation continued until sampling finished, refrain from smoking, eating, or drinking for at least 8 h before collecttion, rinsed their mouths with water before	NA	homemade glass EBC condenser	15 min	-20°C	cryostat	2 mL	NA	NA	NA	Norgen Total RNA Purification Kit (Norgen Biotek Corp.)	NA	NA	Nanodrop 1000 instrument (Thermo Scientific)	NA	cfRNA, lncRNA	qRT-PCR	MALAT1, HOTAIR, PVT1, NEAT1, ANRIL, and SPRY4-IT1 lncRNA gene expression levels
https://doi.org/10.1002/jev2.12440	(Mitchell et al. 2024)	6 lung cancer patients	12 healthy volunteers (+additional 51 subjects with varying smoking status, underlying lung disease and tumor diagnosis)	NA	duckbill valve	RTube™	10 min	-20ºC	aluminium cylinder	1.5–2 mL (healthy subject)	stored as 500 μL aliquots	−80°C	NA	ultracentrifugation, EV-CATCHER isolation protocol, miRNeasy Serum/Plasma kit (Qiagen)	exh-EVs-100μL, RNA- 50 μL (Samples were then speed-vacuumed to 10 μL prior to small-RNA sequencing.)	EVs-UNG buffer, RNA- RNase-free water	EVs - MRPS	EVs-low abundance	EVs, miRNA	anti-CCSP/SFTPC EV-CATCHER assay, TEM, Western blot, nanoimaging (ONi), NGS	presence of tetraspanins (i.e., CD63, CD9, CD81), bronchiolar Clara cells, Alveolar type II (ATII) cells
https://doi.org/10.1177/25168657231160985	(Cherchi et al. 2023)	6 healthy volunteers	-	NA	2-way non-rebreathing valve	TURBO-DECCS system, Volmet20® exhaled air meter	15-20 min	−5°C	NA	1-2 mL	NA	NA	200 μL	miRNeasy Serum/Plasma Advanced Kit (Qiagen)	NA	NA	NA	NA	miRNA	NGS, MiSeq® (Illumina), HiSeq3000® sequencing platform (Illumina)	miRNA profile comparison
https://doi.org/10.1016/j.ctarc.2023.100689	(Rai et al. 2023)	20 treatment-naïve patients with LC	20 healthy controls	NA	one way breathing valve	RTube™	NA	NA	NA	NA	NA	NA	NA	miRVana kit (Ambion, USA)	NA	NA	NA	NA	miRNA	qPCR-based miRNome profiler kit (System Biosciences, USA)	six candidate miRNAs: miR-92b-3p, let7i, miR-449c, miR-31–3p, miR-181b and miR-181d
	Abbreviations: Nucleic acids (NAs); Microsatellite alteration (MA)
	* https://sci-hub.se/10.1055/s-2001-16947
	** https://bmcpulmmed.biomedcentral.com/articles/10.1186/1471-2466-5-10
	***https://www.ncbi.nlm.nih.gov/pmc/articles/PMC5392316/table/T1/?report=objectonly
	**** it is not certain whether this also applies to EBC samples

## Sheet: Reference list
Carpagnano, G. E., Costantino, E., Palladino, G. P., Lacedonia, D., Martinelli, D., Orlando, S., & Foschino-Barbaro, M. P. (2012). Microsatellite alterations and cell-free DNA analysis: could they increase the cytology sensitivity in the diagnosis of malignant pleural effusion? Rejuvenation Research, 15(3), 265–273.
Carpagnano, G. E., Foschino-Barbaro, M. P., Mulé, G., Resta, O., Tommasi, S., Mangia, A., Carpagnano, F., Stea, G., Susca, A., Di Gioia, G., De Lena, M., & Paradiso, A. (2005). 3p microsatellite alterations in exhaled breath condensate from patients with non-small cell lung cancer. American Journal of Respiratory and Critical Care Medicine, 172(6), 738–744.
Carpagnano, G. E., Foschino-Barbaro, M. P., Spanevello, A., Resta, O., Carpagnano, F., Mulé, G., Pinto, R., Tommasi, S., & Paradiso, A. (2008). 3p microsatellite signature in exhaled breath condensate and tumor tissue of patients with lung cancer. American Journal of Respiratory and Critical Care Medicine, 177(3), 337–341.
Carpagnano, G. E., Koutelou, A., Natalicchio, M. I., Martinelli, D., Ruggieri, C., Di Taranto, A., Antonetti, R., Carpagnano, F., & Foschino-Barbaro, M. P. (2011). HPV in exhaled breath condensate of lung cancer patients. British Journal of Cancer, 105(8), 1183–1190.
Carpagnano, G. E., Lacedonia, D., Carone, M., Soccio, P., Cotugno, G., Palmiotti, G. A., Scioscia, G., & Foschino Barbaro, M. P. (2016). Study of mitochondrial DNA alteration in the exhaled breath condensate of patients affected by obstructive lung diseases. Journal of Breath Research, 10(2), 026005.
Carpagnano, G. E., Palladino, G. P., Gramiccioni, C., Foschino Barbaro, M. P., & Martinelli, D. (2010). Exhaled ERCC-1 and ERCC-2 microsatellite alterations in NSCLC patients. Lung Cancer , 68(2), 305–307.
Chen, J.-L., Chen, J.-R., Huang, F.-F., Tao, G.-H., Zhou, F., & Tao, Y.-J. (2015). Analysis of p16 gene mutations and their expression using exhaled breath condensate in non-small-cell lung cancer. Oncology Letters, 10(3), 1477–1480.
Cherchi, R., Cusano, R., Orrù, S., Ferrari, P. A., Massidda, M., Fotia, G., De Matteis, S., & Cocco, P. (2023). Next Generation Sequencing for miRNA Detection on the Exhaled Breath Condensate: A Pilot Study. Epigenetics Insights, 16, 25168657231160985.
Gessner, C., Kuhn, H., Toepfer, K., Hammerschmidt, S., Schauer, J., & Wirtz, H. (2004). Detection of p53 gene mutations in exhaled breath condensate of non-small cell lung cancer patients. Lung Cancer , 43(2), 215–222.
Han, W., Wang, T., Reilly, A. A., Keller, S. M., & Spivack, S. D. (2009). Gene promoter methylation assayed in exhaled breath, with differences in smokers and lung cancer patients. Respiratory Research, 10(1), 86.
Kazeminasab, S., Emamalizadeh, B., Jouyban-Gharamaleki, V., Taghizadieh, A., Khoubnasabjafari, M., & Jouyban, A. (2020). Tips for improving the quality and quantity of the extracted DNA from exhaled breath condensate samples. Nucleosides, Nucleotides & Nucleic Acids, 39(5), 688–698.
Koc, A., Goksel, T., Pelit, L., Korba, K., Dizdas, T. N., Baysal, E., Uzun, U. C., Kaya, O. O., Ozyilmaz, B., Kutbay, Y. B., Ozdemir, T. R., Kirbiyik, O., Erdogan, K. M., Guvenc, M. S., Kocal, G. C., & Basbinar, Y. (2019). cfDNA in exhaled breath condensate (EBC) and contamination by ambient air: toward volatile biopsies. Journal of Breath Research, 13(3), 036006.
Kordiak, J., Szemraj, J., Grabska-Kobylecka, I., Bialasiewicz, P., Braun, M., Kordek, R., & Nowak, D. (2019). Intratumor heterogeneity and tissue distribution of KRAS mutation in non-small cell lung cancer: implications for detection of mutated KRAS oncogene in exhaled breath condensate. Journal of Cancer Research and Clinical Oncology, 145(1), 241–251.
Kordiak, J., Szemraj, J., Hamara, K., Bialasiewicz, P., & Nowak, D. (2012). Complete surgical resection of lung tumor decreases exhalation of mutated KRAS oncogene. Respiratory Medicine, 106(9), 1293–1300.
Mehta, A., Cordero, J., Dobersch, S., Romero-Olmedo, A. J., Savai, R., Bodner, J., Chao, C.-M., Fink, L., Guzmán-Díaz, E., Singh, I., Dobreva, G., Rapp, U. R., Günther, S., Ilinskaya, O. N., Bellusci, S., Dammann, R. H., Braun, T., Seeger, W., Gattenlöhner, S., … Barreto, G. (2016). Non-invasive lung cancer diagnosis by detection of GATA6 and NKX2-1 isoforms in exhaled breath condensate. EMBO Mol…
Mendes, F. C., Paciência, I., Cavaleiro Rufo, J., Silva, D., Delgado, L., Moreira, A., & Moreira, P. (2022). Dietary Acid Load Modulation of Asthma-Related miRNAs in the Exhaled Breath Condensate of Children. Nutrients, 14(6). https://doi.org/10.3390/nu14061147
Mitchell, M. I., Ben-Dov, I. Z., Ye, K., Liu, C., Shi, M., Sadoughi, A., Shah, C., Siddiqui, T., Okorozo, A., Gutierrez, M., Unawane, R., Biamonte, L., Parikh, K., Spivack, S., & Loudig, O. (2024). Exhaled breath condensate contains extracellular vesicles (EVs) that carry miRNA cargos of lung tissue origin that can be selectively purified and analyzed. Journal of Extracellular Vesicles, 13(4), e1…
Mozzoni, P., Banda, I., Goldoni, M., Corradi, M., Tiseo, M., Acampa, O., Balestra, V., Ampollini, L., Casalini, A., Carbognani, P., & Mutti, A. (2013). Plasma and EBC microRNAs as early biomarkers of non-small-cell lung cancer. Biomarkers: Biochemical Indicators of Exposure, Response, and Susceptibility to Chemicals, 18(8), 679–686.
Nishii, K., Ohashi, K., Tamura, T., Ninomiya, K., Matsubara, T., Senoo, S., Kano, H., Watanabe, H., Oda, N., Makimoto, G., Higo, H., Kato, Y., Ninomiya, T., Kubo, T., Yamamoto, H., Tomida, S., Hotta, K., Tabata, M., Toyooka, S., … Kiura, K. (2020). Detection of epidermal growth factor receptor mutations in exhaled breath condensate using droplet digital polymerase chain reaction. Oncology Letters…
Pérez-Sánchez, C., Barbarroja, N., Pantaleão, L. C., López-Sánchez, L. M., Ozanne, S. E., Jurado-Gámez, B., Aranda, E., Lopez-Pedrera, C., & Rodríguez-Ariza, A. (2021). Clinical Utility of microRNAs in Exhaled Breath Condensate as Biomarkers for Lung Cancer. Journal of Personalized Medicine, 11(2). https://doi.org/10.3390/jpm11020111
Pinkerton, M., Chinchilli, V., Banta, E., Craig, T., August, A., Bascom, R., Cantorna, M., Harvill, E., & Ishmael, F. T. (2013). Differential expression of microRNAs in exhaled breath condensates of patients with asthma, patients with chronic obstructive pulmonary disease, and healthy adults. The Journal of Allergy and Clinical Immunology, 132(1), 217–219.
Rai, D., Pattnaik, B., Bangaru, S., Bhatraju, N. K., Tak, J., Kashyap, S., Verma, U., Vadala, R., Yadav, G., Dhaliwal, R. S., Agrawal, A., Guleria, R., & Mohan, A. (2023). MicroRNAs in exhaled breath condensate: A pilot study of biomarker detection for lung cancer. Cancer Treatment and Research Communications, 35, 100689.
Ryan, D. J., Toomey, S., Smyth, R., Madden, S. F., Workman, J., Cummins, R., Sheehan, K., Fay, J., Naidoo, J., Breathnach, O. S., Morris, P. G., Grogan, L., O’Brien, M. E., Sulaiman, I., Hennessy, B. T., & Morgan, R. K. (2022). Exhaled Breath Condensate (EBC) analysis of circulating tumour DNA (ctDNA) using a lung cancer specific UltraSEEK oncogene panel. Lung Cancer , 168, 67–73.
Shi, M., Han, W., Loudig, O., Shah, C. D., Dobkin, J. B., Keller, S., Sadoughi, A., Zhu, C., Siegel, R. E., Fernandez, M. K., DeLaRosa, L., Patel, D., Desai, A., Siddiqui, T., Gombar, S., Suh, Y., Wang, T., Hosgood, H. D., Pradhan, K., … Spivack, S. D. (2023). Initial development and testing of an exhaled microRNA detection strategy for lung cancer case-control discrimination. Scientific Reports,…
Tetik Vardarlı, A., Ozgur, S., Goksel, T., Korba, K., Karakus, H. S., Asık, A., Pelit, L., & Gunduz, C. (2023). Conversion of specific lncRNAs to biomarkers in exhaled breath condensate samples of patients with advanced stage non-small-cell lung cancer. Frontiers in Genetics, 14, 1200262.
Tıplamaz, S., Eyüboğlu, İ. P., Ünal, C., Soyer, Ö., Beksaç, M. S., & Akkiprik, M. (2023). Presence of fetal DNA in maternal exhaled breath condensate. Prenatal Diagnosis, 43(1), 28–35.
Xiao, P., Chen, J.-R., Zhou, F., Lu, C.-X., Yang, Q., Tao, G.-H., Tao, Y.-J., & Chen, J.-L. (2014). Methylation of P16 in exhaled breath condensate for diagnosis of non-small cell lung cancer. Lung Cancer , 83(1), 56–60.
Xie, H., Chen, J., Lv, X., Zhang, L., Wu, J., Ge, X., Yang, Q., Zhang, D., & Chen, J. (2020). Clinical Value of Serum and Exhaled Breath Condensate miR-186 and IL-1β Levels in Non-Small Cell Lung Cancer. Technology in Cancer Research & Treatment, 19, 1533033820947490.
Yang Ai, S. S., Hsu, K., Herbert, C., Cheng, Z., Hunt, J., Lewis, C. R., & Thomas, P. S. (2013). Mitochondrial DNA mutations in exhaled breath condensate of patients with lung cancer. Respiratory Medicine, 107(6), 911–918.
Youssef, O., Knuuttila, A., Piirilä, P., Böhling, T., Sarhadi, V., & Knuutila, S. (2017). Presence of cancer-associated mutations in exhaled breath condensates of healthy individuals by next generation sequencing. Oncotarget, 8(11), 18166–18176.
Zhang, D., Takigawa, N., Ochi, N., Tanimoto, Y., Noujima, D., Chen, Y. Y., Tanimoto, M., & Kiura, K. (2011). Detection of the EGFR mutation in exhaled breath condensate from a heavy smoker with squamous cell carcinoma of the lung. Lung Cancer , 73(3), 379–380.

## Sheet: Device validation status
Device	Study	Design	Biomarker	Result	Outcomes
RTube Collector	Ryan et al. (2022)	Technical validation; prospective proof-of-concept in lung cancer (N=125, no controls)	cfDNA (UltraSEEK™ Lung Panel: EGFR, KRAS, PIK3CA, ERBB2, BRAF)	Success 79.2% (99/125); mutation detection 49.6% (62/125); plasma 51.2% (64/125); 44% plasma-only mutations, 41.8% EBC-only	Feasibility of large prospective cfDNA testing in EBC; comparable to plasma; higher yield than tissue NGS
	Mehta et al. (2016)	Technical validation; prospective multi-phase diagnostic (N=113 training; N=138 validation)	RNA isoforms (GATA6, NKX2-1)	Turbo-DECCS gave lower RNA yields than RTube; AUC 0.99, sensitivity 98.3%, specificity 89.7%	RTube enables large-scale RNA collection; established NSCLC diagnostic accuracy
	Smyth et al. (2018)	Prospective feasibility study (N=19 EGFR-mutant lung adenocarcinoma; N=10 T790M+; N=9 controls)	cfDNA (EGFR T790M, UltraSEEK™)	EBC sensitivity 90% (9/10); plasma sensitivity 70% (7/10); specificity 100%	First clinical evidence that EBC cfDNA detects EGFR T790M; EBC outperformed plasma for thoracic progression
ECoScreen (1/2 Turbo)	Carpagnano et al. (2012)	Technical & clinical validation in NSCLC; small case-control (N=30 NSCLC; N=20 controls)	cfDNA (microsatellite alterations, 3p loci)	MAs in 89% NSCLC vs 35% controls; correlated with smoking, not TNM stage	EBC more sensitive than blood for lung cancer-associated genetic changes
Turbo-DECCS System	Mozzoni et al. (2013)	Prospective case-control (N=54 NSCLC; N=46 controls)	miRNAs (miR-21, miR-486)	miR-21↑, miR-486↓ in NSCLC; AUC ~0.65; EBC weaker than plasma	First demonstration of miRNA detection in NSCLC via Turbo-DECCS
	Mendes et al. (2022)	Cross-sectional pediatric asthma study (N=52 asthmatic; N=98 non-asthmatic)	11 asthma-related miRNAs; dietary acid load	Higher dietary acid load associated with increased EBC miR-133a-3p (OR ~2.8–3.0)	Feasibility of large-scale pediatric EBC miRNA profiling; linked diet and airway inflammation
Anacon	Mendes et al. (2022)	Prospective observational (N=14 controls; N=13 pneumonia; N=14 COPD+infection; N=7 severe pneumonia)	Nitrite, nitrate, 8-isoprostane, MPO	Higher nitrite, 8-isoprostane, MPO in patients; MPO correlated with oxidative stress	EBC from Anacon reflects airway oxidative stress in acute pulmonary infections
Khorshid’s device	Khorshid et al. (2024)	Prototype feasibility (N>50 collections; no patient cohort)	N/A	~0.4 mL/min; 2 mL in 5 min (deep exhalation); 1.45 mL in 4 min (tidal); 0.75 mL in 4 min (asthma)	Technical feasibility only; no biomarker data yet
Glass EBC condenser	Yang Ai et al. (2013)	Cross-sectional observational pilot (N=9 NSCLC; N=10 smokers; N=6 non-smokers)	mtDNA (D-loop mutations)	Higher mtDNA mutations in NSCLC (median 7 vs 3.5–4, p=0.034); T16217C linked to cancer	First demonstration of mtDNA mutations in EBC
Jacketed cooling borosilicate pipe	Vardarli et al. (2020)	Cross-sectional study (N=12 advanced NSCLC)	cfDNA (22 cancer genes)	High concordance EBC vs tumor (7/12) vs plasma vs tumor (2/12)	Proof-of-concept for cfDNA NGS in NSCLC with this condenser
	Tetik Vardarlı et al. (2023)	Case-control (N=40 advanced NSCLC; N=20 controls)	cfRNA (lncRNAs: MALAT1, HOTAIR, PVT1, NEAT1, ANRIL, SPRY4-IT1)	Oncogenic lncRNAs upregulated in patients vs controls; better tumor specificity than plasma	Feasibility for cfRNA biomarker discovery and metastasis monitoring
Jouyban’s Breath Sampling Setup	Kazeminasab et al. (2019)	Prototype bench optimization (N=10 controls)	cfDNA	Yield improved with sodium acetate, oligo(dT), heat (70°C), SDS	Extraction modifications enhance cfDNA recovery
PTFE and parafilm device	Xu et al. (2012)	Proof-of-concept pilot (N=6 healthy; N=7 influenza-like)	Bacteria, influenza A RNA	Collected ~100 µL in 1–2 min; detected up to 7,000 CFU/m³ bacteria; influenza A RNA in 1 patient	Feasibility of rapid bacterial/viral detection
Mask-based EBC collector	Daniels et al. (2021)	Proof-of-principle (N=14 controls; N=7 COVID+; N=7 COVID-)	Viral RNA (E, RdRp)	Detected 5/7 positives (71.4%), 7/7 negatives confirmed; RTube detected 42.8%	Feasibility of mask-based SARS-CoV-2 detection
EBCcare smart mask	Heng et al. (2024)	Prototype smart mask; pilot clinical trial (N=72 healthy & disease groups)	NH₄⁺, NO₂⁻, pH, alcohol, temperature	NH₄⁺ tracked protein intake; NO₂⁻ elevated in COPD, asthma, smokers, post-COVID; correlated with FeNO (r=0.795)	Feasibility of continuous, real-time monitoring of respiratory and metabolic biomarkers
